# Supplementary material for: Mapping cerebral pulse pressure and arterial compliance over the adult lifespan with optical imaging
Source: PLoS One. 2017 Feb 24;12(2):e0171305. doi: 10.1371/journal.pone.0171305 (PMC5325189; doi:10.1371/journal.pone.0171305)
Supplement: S1 Data — (XLSX) [file pone.0171305.s001.xlsx]

## Sheet: Sheet1
subj	age	eCRF	gender	pulse pressure	amp	blk1_amp	blk2_amp	compliance	blk1_compliance	blk2_compliance	FP compliance	vis compliance	CWM	SCGM	CGM	eTIV	BDI	mMMS	DigFwd	DigBwd	RAVEN	CFL	OSPAN	TrailB-A	KBIT_IQ	shipley	LogMem_IA	LogMem_IB	LogMem_DA	LogMem_DB	WCST # Trials	WCST # Err	WCST PersResp	WCST PersErr	WCST NonpersErr
503	60.8712	9.23492	1	65.5	0.748268	0.752096	0.729725	0.1823	0.1824	0.1853	0.16	0.13	511782	58407	575247	1.738e+06	3	56	9	7	12	50	33	13	127	40	18	13	14	15
533	28.8877	15.3001	1	75	0.36369	0.395864	0.331375	0.2887	0.3402	0.3238	0.26	0.25	560245	69458	705316	1.79383e+06	2	57	8	8	15	55	51	7	123	33	14	15	11	14
756	63.9589	5.07821	2	74.75	0.707153	0.722001	0.67929	0.1924	0.2203	0.1868	0.17	0.11	435028	50296	540511	1.51358e+06	0	57	8	6	9	29	3	12	111	33	9	14	12	9	73	11	3	3	8
757	73.126	7.53762	2	49.5	0.276289	0.287016	0.257267	0.0195	0.0206	0.0308	0.06	0.15	380475	44547	464401	1.32154e+06	2	55	9	8	6	46	47	47	132	39	18	17	14	16	128	54	41	33	21
789	75.1123	9.2048	1	70.25	0.694077	0.704178	0.670971	0.0402	0.0437	0.0385	0.09	0.13	387254	53525	524502	1.43271e+06	0	57	8	8	8	63	31	5	137	40	11	9	9	8	79	13	7	7	6
790	71.3151	5.85223	2	45	0.253019	0.247002	0.253556	0.0987	0.1123	0.2115	0.05	0.2	389661	45078	500462	1.36834e+06	0	55	8	4	4	52	9	16	118	37	11	15	13	11	128	55	26	26	29
803	69.3534	7.8693	2	58.75	0.551297	0.544237	0.546654	0.1744	0.2097	0.1974	0.15	0.17	373707	51221	527701	1.40998e+06	2	55	7	6	6	69	55	16	109	31	11	10	4	6	100	15	7	7	8
806	70.737	8.23855	2	39.5	0.606354	0.601968	0.599232	0.1631	0.1997	0.1763	0.16	0.1	378407	53891	493215	1437010	0	55	9	8	6	44	27	5	117	39	15	12	10	10	76	8	5	5	3
808	66.2164	9.82794	1	54.75	0.808959	0.806545	0.809642	0.1084	0.109	0.1139	0.11	0.13	478153	53995	580393	1.61872e+06	0	57	8	5	5	47	13	7	115	33	13	14	14	14	86	17	7	7	10
1501	32.2548	11.4303	1	63.25	0.340923	0.343222	0.339681	0.1	0.0992	0.1096	0.11	0.11	523488	65100	720348	1.76736e+06	4	57	8	7	14	41	75	9	121	36	12	15	10	12	76	10	7	7	3
1502	42.0822	10.2806	1	46.25	0.371338	0.400741	0.333711	0.1446	0.1507	0.1214	0.14	0.12	510490	70538	655664	1.71513e+06	9	57	6	5	15	56	53	5	124	38	19	21	19	21	73	7	3	3	4
1503	25.6959	14.0901	1	47	0.333038	0.331026	0.340426	0.2366	0.2015	0.2891	0.23	0.25	479156	67209	641714	1.58184e+06	3	56	7	6	13	49	64	9	123	36	19	16	15	11	76	11	9	8	3
1504	47.7342	7.98893	2	52.25	0.412471	0.433165	0.386481	0.1626	0.1843	0.1812	0.13	0.15	375466	55149	514329	1.33833e+06	8	56	7	5	10	51	54	7	123	33	18	17	15	14	73	8	5	5	3
1505	22.5151	10.3104	2	59.25	0.262453	0.275279	0.25208	0.1112	0.0912	0.134	0.16	0.14	548053	71839	750726	1.7948e+06	1	55	5	5	9	36	36	11	124	33	10	8	9	8	79	14	7	7	7
1506	49.863	9.24169	2	38.75	0.304344	0.313844	0.290494	0.1742	0.1694	0.2267	0.16	0.17	483952	57194	583875	1.52731e+06	1	56	6	5	13	42	50	2	100	36	13	17	11	14	128	37	16	15	22
1507	28.2356	10.6775	2	34	0.140075	0.14123	0.139988	0.0695	0.0738	0.0652	0.08	0.08	423568	59771	572471	1.41828e+06	0	54	6	4	11	50	14	15	116	33	14	8	12	7	76	15	6	6	9
1508	29.7534	12.0534	2	54	0.288365	0.305798	0.278586	0.2307	0.242	0.2185	0.2	0.24	518123	67708	692713	1.70942e+06	1	53	7	5	16	36	49	3	123	37	14	14	7	12	71	8	6	6	2
1509	25.0219	10.0978	2	36.5	0.317163	0.319578	0.298543	0.1438	0.1577	0.1484	0.15	0.12	466758	60853	619334	1.59808e+06	4	56	7	5	10	51	61	6	111	30	20	20	16	17	76	9	5	5	4
1511	63.2767	10.0814	1	45.75	0.406342	0.418772	0.39796	0.0795	0.0611	0.0936	0.07	0.08	460366	54370	553812	1.54403e+06	0	56	7	5	7	51	43	14	112	39	12	13	12	14	70	8	4	4	4
1512	54.2959	6.85204	2	45.25	0.394628	0.401531	0.374123	0.2502	0.2459	0.3301	0.17	0.16	496168	58700	568525	1.51036e+06		56	8	5	10	45	51	5	127	35	14	16	13	15	70	7	4	4	3
1513	58.6	7.41097	2	50.75	0.301948	0.327608	0.26898	0.1346	0.1877	0.1348	0.19	0.14	520541	61832	580298	1.53909e+06	0	52	8	5	9	36	42	16	109	35	11	7	12	5	70	8	4	4	4
1515	21.7726	13.5412	1	67.75	0.495022	0.512656	0.464682	0.1678	0.1518	0.1959	0.17	0.19	436321	57532	583718	1.39966e+06	0	56	5	5	14	33	38	9	123	33	15	16	14	15	70	9	4	4	5
1516	44.1836	7.8783	1	63.5		0.945463	0.881691	0.1725	0.1751	0.1743	0.17	0.19	434129	56900	515038	1.16996e+06	2	57	7	4	6	34	6	55	100	33	7	7	6	6	98	22	21	16	6
1517	60.7699	9.30114	1	55.25	0.381705	0.388815	0.382374	0.0958	0.1165	0.1454	0.11	0.12	534197	62764	621943	1.73506e+06	2	57	6	4	10	32	25	8	129	39	14	10	10	8	82	10	6	6	4
1519	57.2493	7.99884	2	49.5	0.332664	0.319269	0.3421	0.1351	0.164	0.1169	0.11	0.08	441830	56122	543317	1.4209e+06	0	56	6	6	10	46	45	1	131	34	13	14	15	12	70	7	4	4	3
1520	35.1068	11.0871	1	60.25	0.334207	0.339887	0.323025	0.2019	0.2184	0.1751	0.19	0.13	550769	67982	699406	1.78494e+06	3	57	7	4	12	31	46	5	119	36	14	14	11	14	70	5	4	4	1
1521	18.9781	11.1889	2	47.25	0.229629	0.227569	0.235559	0.183	0.189	0.1865	0.14	0.06	422901	59634	618443	1.4878e+06	0	55	8	4	10	50	52	8	124	36	16	16	16	16	82	9	5	5	4
1522	39.7397	6.3636	2	42.25	0.357591	0.369776	0.343393	0.2223	0.1997	0.2953	0.22	0.13	425395	57498	530203	1.40354e+06	6	57	8	7	11	45	75	12	106	32	15	17	14	17	80	14	10	9	5
1523	51.3014	7.38388	2	45.75	0.337725	0.343518	0.321979	0.0847	0.2558	0.1792	0.12	0.1	435942	54897	530877	1464254	0	55	7	5	6	40	33	13	101	31	17	16	10	15	79	9	4	4	5
1524	62.1205	3.06984	2	52.75	0.234394	0.235619	0.225269	0.1731	0.227	0.1389	0.14	0.18	416707	54327	568601	1.48264e+06	0	55	8	7	3	39	16	8	100	33	12	7	10	5	82	17	10	7	10
1525	37.5699	10.019	1	52.75	0.309096	0.313641	0.3165	0.0868	0.078	0.0815	0.08	0.06	439014	60239	503814	1.40822e+06	9	54	4	6	13	48	30	13	106	34	12	14	15	14	74	11	8	7	4
1526	20.0027	14.1223	1	64	0.621931	0.591921	0.64465	0.1358	0.1427	0.1618	0.12	0.18	561853	69254	767834	1.84326e+06	2	55	8	7	10	50	56	6	114	35	20	17	17	18	70	7	5	5	2
1527	34.6904	14.078	1	50.25	0.464855	0.451583	0.469327	0.1857	0.213	0.2454	0.16	0.13	513951	65527	624301	1.57484e+06	3	55	9	8	11	55	44	9	101	31	11	13	6	8	78	13	8	8	5
1528	32.8247	10.4844	2	45	0.344679	0.35257	0.323473	0.2018	0.2914	0.2776	0.13	0.2	471697	66161	565060	1.51926e+06	2	54	9	7	11	55	45	9	107	34	15	11	12	11	73	11	5	5	6
1529	56.663	10.3433	1	63.75	0.546439	0.539736	0.541161	0.1944	0.2145	0.1847	0.19	0.2	532624	61405	604506	1.67369e+06	6	56	7	6	11	52	27	4	103	31	11	10	10	10	76	11	7	6	5
1530	45.8603	10.0361	1	56.25	0.35102	0.333505	0.362325	0.1846	0.2218	0.2067	0.17	0.3	480317	62684	594851	1.59215e+06	3	56	9	7	9	67	40	12	116	38	9	11	9	10	70	7	4	4	3
1531	57.0027	10.633	1	52.5	0.543286	0.549514	0.527728	0.152	0.1539	0.1542	0.14	0.14	629832	69988	745622	2.18792e+06	1	56	5	6	6	46	18	5	117	36	17	15	16	14	92	15	11	8	7
1534	54.2575	8.41703	2	38	0.261285	0.260873	0.250511	0.1816	0.1968	0.1959	0.2	0.22	399878	55370	559066	1.47954e+06	3	57	6	8	8	32	50	23	131	39	18	18	17	18	76	11	5	5	6
1535	40.0356	6.00307	2	37.5	0.284165	0.300844	0.263441	0.2433	0.2839	0.2418	0.17	0.29	351602	47907	470201	1.14215e+06	2	53	5	4	8	31	12	18	97	22	11	16	8	16	80	14	11	8	6
1536	20.8767	15.4317	1	57.25	0.199268	0.228942	0.161306	0.2468			0.28	0.16	519752	64690	697805	1.73034e+06	4	56	7	6	11	58	50	23	119	31	13	13	13	14	76	10	7	7	3
1537	20.5178	11.0164	2	37.25	0.270119	0.309955	0.231387	0.1876	0.1739	0.3214	0.21	0.26	396362	59110	540425	1.12943e+06	4	56	5	5	13	44	53	7	106	27	14	11	11	7	85	10	4	4	6
1538	69.7726	10.5419	1	62		0.96153	0.916131	0.1058	0.1094	0.1067	0.11	0.15	520482	59469	599697	1.75541e+06	0	56	9	8	11	52	61	11	123	39	15	17	10	15	78	10	4	4	6
1553	64.6466	8.58989	1	51.25	0.667354	0.681643	0.636512	0.1224	0.1254	0.1284	0.1	0.14	454183	62896	559783	1.64345e+06	0	57	7	7	11	51	50	9	131	39	16	16	9	12	90	22	10	10	12
1556	48.5644	12.1209	1	45	0.453634	0.491803	0.455355	0.1371	0.1475	0.1387	0.13	0.09	492072	63843	634684	1.60054e+06	1	57	7	7	10	43	49	8	108	31	11	6	9	5	70	6	4	4	2
1557	42.7781	9.43225	2	39.25	0.466964	0.463314	0.462586	0.1525	0.1648	0.1451	0.15	0.23	484648	53239	515632	1.50555e+06	0	57	8	6	10	40	64	7	113	34	12	13	8	11	70	7	4	4	3
1558	71.6192	7.63252	2	67	0.0991174	0.0885315	0.106551		0.1706	0.3333			411296	49276	480070	1.37421e+06	2	57	9	7	6	66	60	17	126	40	12	15	10	15	82	14	6	6	8
1559	68.4959	8.10615	1	57.5	0.177359	0.159101	0.195248	0.0803	0.0954	0.0658	0.15	0.18	523586	61864	618761	1.83848e+06	8	56	8	6	7	42	32	9	117	37	14	12	9	11	86	13	7	7	6
